# Supplementary material for: Perioperative cerebrospinal fluid and plasma inflammatory markers after orthopedic surgery
Source: J Neuroinflammation. 2016 Aug 30;13(1):211. doi: 10.1186/s12974-016-0681-9 (PMC5006595; doi:10.1186/s12974-016-0681-9)
Supplement: Additional file 1: — Cytokine data. (XLSX 73 kb) [file 12974_2016_681_MOESM1_ESM.xlsx]

## Sheet: Sheet1
Comparison between baseline and postoperative changes:
All values are in pg ml-1
	Plasma Amyloid beta-40				Plasma Amyloid beta-42				Plasma Calprotectin				Plasma IFNa2				Plasma IFNg				Plasma IL-2				Plasma IL-4				Plasma IL-5				Plasma IL-6				Plasma IL-8				Plasma IL-10				Plasma IL-12(p70)				Plasma MCP-1
	PreOp	3h	6h	18h	PreOp	3h	6h	18h	PreOp	3h	6h	18h	PreOp	3h	6h	18h	PreOp	3h	6h	18h	PreOp	3h	6h	18h	PreOp	3h	6h	18h	PreOp	3h	6h	18h	PreOp	3h	6h	18h	PreOp	3h	6h	18h	PreOp	3h	6h	18h	PreOp	3h	6h	18h	PreOp
All n	10	10	10	10	10	10	10	10	10	10	9	10	10	10	10	10	10	10	10	10	10	10	10	10	10	10	10	10	10	10	10	10	10	10	10	10	10	10	10	10	10	10	10	10	10	10	10	10	10
All M	40.174	36.053	31.519	40.911	17.812	16.722	13.4835	18.167	1589.25	3058.79	2120.87	2903.72	2.454	1.587	2.503	1.353	2.592	1.3605	1.462	0.512	1.001	0.718	0.7515	0.5385	3.7455	2.569	3.8445	0.981	0.7815	0.501	0.961	2.21	12.938	37.276	198.215	290.555	4.991	7.668	14.813	15.911	18.114	20.844	41.083	58.781	5.15	3.978	4.593	4.058	371.508
All STD	31.5371	24.1092	15.3431	26.2567	10.9816	8.37648	7.16692	9.73049	1690.13	4635.32	1235.8	3946.86	5.67313	2.70749	5.82808	2.19146	5.80353	2.86904	4.12361	0.784078	1.54334	1.26956	1.41196	0.931155	9.80664	6.95034	10.9715	2.0039	1.58102	0.860174	1.2174	2.58268	23.8851	64.7111	135.206	148.846	2.229	2.64033	5.72639	6.19867	23.0162	12.7963	28.4057	43.4505	12.4045	9.74164	10.8161	11.2105	160.819
All Min	8.36	1.03	9.37	4.79	2.48	2.48	4.29	2.48	297.269	442.193	0	699.313	0.66	0.66	0.66	0.66	0.045	0.045	0.045	0.045	0.305	0.305	0.305	0.04	0.03	0.34	0.375	0.13	0.04	0.03	0.08	0.14	0.83	1.93	16.14	50.31	2.65	3.74	8.98	9.28	0.13	5.08	11.3	14.03	0.06	0.06	0.06	0.06	186.97
All Max	101.25	71.36	54.56	72.05	34.1	29.99	27.61	31.49	6145.34	16000	4221.76	13981.4	18.6	9.27	19.09	7.59	18.29	8.55	13.16	2.15	4.8	4.33	4.77	3.17	31.53	22.35	35.07	6.68	5.17	2.87	4	6.73	79.09	211.95	380.24	583.37	9.55	12.14	27.6	30	77.39	50.98	107.47	163.93	39.29	31.07	33.61	35.73	712.79
Comparison between patients with and without Delirium:
NoDel n	9	9	9	9	9	9	9	9	9	9	8	9	9	9	9	9	9	9	9	9	9	9	9	9	9	9	9	9	9	9	9	9	9	9	9	9	9	9	9	9	9	9	9	9	9	9	9	9	9
NoDel M	43.6089	39.0789	31.9633	44.3111	19.5156	17.0539	13.5261	18.82	1083.02	3175.56	2014.23	1672.87	2.65333	1.69	2.70778	1.43	2.875	1.50667	1.61944	0.563889	1.07833	0.763889	0.801111	0.564444	4.12	2.81278	4.23	1.04833	0.863889	0.551111	1.05556	2.44	5.58778	17.8678	190.01	287.507	4.95222	7.5	15.0856	15.88	18.6122	21.06	41.8456	61.3878	5.71556	4.41333	5.09667	4.50222	378.851
NoDel STD	31.4035	23.4713	16.2055	25.4074	10.1499	8.81458	7.60033	10.0857	574.934	4900.88	1261.01	693.707	5.98	2.85087	6.14333	2.31	6.08194	3.00333	4.34175	0.813226	1.61628	1.33774	1.48833	0.983798	10.3254	7.32647	11.565	2.11343	1.65399	0.896736	1.25169	2.62847	5.83273	21.7561	140.742	157.543	2.36063	2.74322	6.00456	6.57386	24.3551	13.5532	30.0201	45.2492	13.0195	10.2289	11.3472	11.7968	168.786
NoDel Min	8.36	1.03	9.37	4.79	4.97	2.48	4.29	2.48	297.269	442.193	0	699.313	0.66	0.66	0.66	0.66	0.045	0.045	0.045	0.045	0.305	0.305	0.305	0.04	0.03	0.34	0.375	0.13	0.065	0.03	0.08	0.16	0.83	1.93	16.14	50.31	2.65	3.74	8.98	9.28	0.13	5.08	11.3	14.03	0.06	0.06	0.06	0.06	186.97
NoDel Max	101.25	71.36	54.56	72.05	34.1	29.99	27.61	31.49	1907.78	16000	4221.76	2809.54	18.6	9.27	19.09	7.59	18.29	8.55	13.16	2.15	4.8	4.33	4.77	3.17	31.53	22.35	35.07	6.68	5.17	2.87	4	6.73	16.04	73.27	380.24	583.37	9.55	12.14	27.6	30	77.39	50.98	107.47	163.93	39.29	31.07	33.61	35.73	712.79
Delirum	9.26	8.82	27.52	10.31	2.48	13.735	13.1	12.29	6145.34	2007.82	3080.69	13981.4	0.66	0.66	0.66	0.66	0.045	0.045	0.045	0.045	0.305	0.305	0.305	0.305	0.375	0.375	0.375	0.375	0.04	0.05	0.11	0.14	79.09	211.95	272.06	317.99	5.34	9.18	12.36	16.19	13.63	18.9	34.22	35.32	0.06	0.06	0.06	0.06	305.42
Comparison between patients with and without POCD:
	Plasma Amyloid beta-40				Plasma Amyloid beta-42				Plasma Calprotectin				Plasma IFNa2				Plasma IFNg				Plasma IL-2				Plasma IL-4				Plasma IL-5				Plasma IL-6				Plasma IL-8				Plasma IL-10				Plasma IL-12(p70)				Plasma MCP-1
	PreOp	3h	6h	18h	PreOp	3h	6h	18h	PreOp	3h	6h	18h	PreOp	3h	6h	18h	PreOp	3h	6h	18h	PreOp	3h	6h	18h	PreOp	3h	6h	18h	PreOp	3h	6h	18h	PreOp	3h	6h	18h	PreOp	3h	6h	18h	PreOp	3h	6h	18h	PreOp	3h	6h	18h	PreOp
POCD n	5	5	5	5	5	5	5	5	5	5	5	5	5	5	5	5	5	5	5	5	5	5	5	5	5	5	5	5	5	5	5	5	5	5	5	5	5	5	5	5	5	5	5	5	5	5	5	5	5
POCD M	50.8533	40.5767	29.06	43.3217	20.3792	18.4775	12.6608	18.115	1112.86	4031.43	2196.89	1798.44	0.66	0.77	0.66	0.66	1.24917	0.82	0.220833	0.539167	0.715833	0.3225	0.305	0.260833	0.8575	0.369167	0.375	0.375	0.1975	0.15	0.601667	2.54667	3.275	12.3483	215.257	321.26	4.935	7.73333	17.4817	17.7883	7.255	14.7433	41.7633	51.015	0.31	0.313333	0.103333	0.06	380.51
POCD STD	36.3737	28.6906	17.5132	28.8099	10.4084	7.59966	5.89657	10.9824	719.142	5974.34	1260.2	788.193	0	0.269444	0	0	2.2987	1.7578	0.430702	0.817517	1.00633	0.0428661	0	0.108186	1.18188	0.0142887	0	0	0.0979668	0.0802496	0.704767	2.67986	3.60882	6.95484	113.656	153.841	1.63298	2.92922	5.96967	7.42104	5.32442	7.56787	33.8609	29.4571	0.476907	0.52443	0.106145	0	211.883
POCD Min	8.36	1.03	9.37	4.79	4.97	9.13	6.62	2.48	297.269	442.193	1084.72	699.313	0.66	0.66	0.66	0.66	0.045	0.045	0.045	0.045	0.305	0.305	0.305	0.04	0.375	0.34	0.375	0.375	0.065	0.03	0.08	0.16	0.83	1.93	92.6	124.25	3.72	3.79	11.12	9.28	0.13	5.08	11.3	14.03	0.06	0.06	0.06	0.06	186.97
POCD Max	101.25	71.36	54.56	71.01	34.1	29.99	23.03	31.49	1907.78	16000	4221.76	2809.54	0.66	1.32	0.66	0.66	5.85	4.4	1.1	2.15	2.77	0.41	0.305	0.305	3.27	0.375	0.375	0.375	0.28	0.22	2.01	6.73	10.36	19.33	380.24	583.37	7.57	12.14	27.6	30	16.47	25.47	107.47	89.96	1.25	1.37	0.32	0.06	712.79
NoPOCD n	4	4	4	4	4	4	4	4	4	4	4	4	4	4	4	4	4	4	4	4	4	4	4	4	4	4	4	4	4	4	4	4	4	4	4	4	4	4	4	4	4	4	4	4	4	4	4	4	4
NoPOCD M	24.155	29.2675	35.2075	37.295	13.9612	14.0887	14.7175	18.245	2303.83	1599.82	2006.84	4561.64	5.145	2.8125	5.2675	2.3925	4.60625	2.17125	3.32375	0.47125	1.42875	1.31125	1.42125	0.955	8.0775	5.86875	9.04875	1.89	1.6575	1.0275	1.5	1.705	27.4325	74.6675	172.653	244.498	5.075	7.57	10.81	13.095	34.4025	29.995	40.0625	70.43	12.41	9.475	11.3275	10.055	358.005
NoPOCD STD	14.4376	16.4171	12.838	25.6095	12.1769	9.94128	9.63127	9.11105	2563.77	490.401	1380.52	6292.01	8.97	4.305	9.215	3.465	9.1225	4.2525	6.5575	0.8525	2.2475	2.0125	2.2325	1.48194	15.6358	10.9875	17.3475	3.19542	2.40366	1.26212	1.72416	2.73397	34.9703	96.8247	178.493	149.351	3.23191	2.56752	1.83597	2.42115	30.8609	14.4808	22.5258	62.5785	18.5502	14.734	15.8165	17.2368	48.5641
NoPOCD Min	9.26	8.82	22.09	10.31	2.48	2.48	4.29	9.13	856.587	899.217	0	907.054	0.66	0.66	0.66	0.66	0.045	0.045	0.045	0.045	0.305	0.305	0.305	0.04	0.03	0.375	0.375	0.13	0.04	0.05	0.11	0.14	1.83	2.02	16.14	50.31	2.65	3.74	8.98	10.29	10.43	18.9	18.5	35.32	0.06	0.06	0.06	0.06	305.42
NoPOCD Max	39.42	47.55	50.45	72.05	30.87	26.78	27.61	28.69	6145.34	2007.82	3080.69	13981.4	18.6	9.27	19.09	7.59	18.29	8.55	13.16	1.75	4.8	4.33	4.77	3.17	31.53	22.35	35.07	6.68	5.17	2.87	4	5.8	79.09	211.95	373.79	395.74	9.55	9.18	12.42	16.19	77.39	50.98	71.76	163.93	39.29	31.07	33.61	35.73	415.07
Comparison between patients with and without POCD and Delirium (groups combined):
	Plasma Amyloid beta-40				Plasma Amyloid beta-42				Plasma Calprotectin				Plasma IFNa2				Plasma IFNg				Plasma IL-2				Plasma IL-4				Plasma IL-5				Plasma IL-6				Plasma IL-8				Plasma IL-10				Plasma IL-12(p70)				Plasma MCP-1
	PreOp	3h	6h	18h	PreOp	3h	6h	18h	PreOp	3h	6h	18h	PreOp	3h	6h	18h	PreOp	3h	6h	18h	PreOp	3h	6h	18h	PreOp	3h	6h	18h	PreOp	3h	6h	18h	PreOp	3h	6h	18h	PreOp	3h	6h	18h	PreOp	3h	6h	18h	PreOp	3h	6h	18h	PreOp
POCDDEL n	4	4	4	4	4	4	4	4	4	4	4	4	4	4	4	4	4	4	4	4	4	4	4	4	4	4	4	4	4	4	4	4	4	4	4	4	4	4	4	4	4	4	4	4	4	4	4	4	4
POCDDEL M	24.155	29.2675	35.2075	37.295	13.9612	14.0887	14.7175	18.245	2303.83	1599.82	2006.84	4561.64	5.145	2.8125	5.2675	2.3925	4.60625	2.17125	3.32375	0.47125	1.42875	1.31125	1.42125	0.955	8.0775	5.86875	9.04875	1.89	1.6575	1.0275	1.5	1.705	27.4325	74.6675	172.653	244.498	5.075	7.57	10.81	13.095	34.4025	29.995	40.0625	70.43	12.41	9.475	11.3275	10.055	358.005
POCDDEL STD	14.4376	16.4171	12.838	25.6095	12.1769	9.94128	9.63127	9.11105	2563.77	490.401	1380.52	6292.01	8.97	4.305	9.215	3.465	9.1225	4.2525	6.5575	0.8525	2.2475	2.0125	2.2325	1.48194	15.6358	10.9875	17.3475	3.19542	2.40366	1.26212	1.72416	2.73397	34.9703	96.8247	178.493	149.351	3.23191	2.56752	1.83597	2.42115	30.8609	14.4808	22.5258	62.5785	18.5502	14.734	15.8165	17.2368	48.5641
POCDDEL Min	9.26	8.82	22.09	10.31	2.48	2.48	4.29	9.13	856.587	899.217	0	907.054	0.66	0.66	0.66	0.66	0.045	0.045	0.045	0.045	0.305	0.305	0.305	0.04	0.03	0.375	0.375	0.13	0.04	0.05	0.11	0.14	1.83	2.02	16.14	50.31	2.65	3.74	8.98	10.29	10.43	18.9	18.5	35.32	0.06	0.06	0.06	0.06	305.42
POCDDEL Max	39.42	47.55	50.45	72.05	30.87	26.78	27.61	28.69	6145.34	2007.82	3080.69	13981.4	18.6	9.27	19.09	7.59	18.29	8.55	13.16	1.75	4.8	4.33	4.77	3.17	31.53	22.35	35.07	6.68	5.17	2.87	4	5.8	79.09	211.95	373.79	395.74	9.55	9.18	12.42	16.19	77.39	50.98	71.76	163.93	39.29	31.07	33.61	35.73	415.07
NoPOCDDEL n	6	6	6	6	6	6	6	6	6	6	6	6	6	6	6	6	6	6	6	6	6	6	6	6	6	6	6	6	6	6	6	6	6	6	6	6	6	6	6	6	6	6	6	6	6	6	6	6	6
NoPOCDDEL M	50.8533	40.5767	29.06	43.3217	20.3792	18.4775	12.6608	18.115	1112.86	4031.43	2196.89	1798.44	0.66	0.77	0.66	0.66	1.24917	0.82	0.220833	0.539167	0.715833	0.3225	0.305	0.260833	0.8575	0.369167	0.375	0.375	0.1975	0.15	0.601667	2.54667	3.275	12.3483	215.257	321.26	4.935	7.73333	17.4817	17.7883	7.255	14.7433	41.7633	51.015	0.31	0.313333	0.103333	0.06	380.51
NoPOCDDEL STD	36.3737	28.6906	17.5132	28.8099	10.4084	7.59966	5.89657	10.9824	719.142	5974.34	1260.2	788.193	0	0.269444	0	0	2.2987	1.7578	0.430702	0.817517	1.00633	0.0428661	0	0.108186	1.18188	0.0142887	0	0	0.0979668	0.0802496	0.704767	2.67986	3.60882	6.95484	113.656	153.841	1.63298	2.92922	5.96967	7.42104	5.32442	7.56787	33.8609	29.4571	0.476907	0.52443	0.106145	0	211.883
NoPOCDDEL Min	8.36	1.03	9.37	4.79	4.97	9.13	6.62	2.48	297.269	442.193	1084.72	699.313	0.66	0.66	0.66	0.66	0.045	0.045	0.045	0.045	0.305	0.305	0.305	0.04	0.375	0.34	0.375	0.375	0.065	0.03	0.08	0.16	0.83	1.93	92.6	124.25	3.72	3.79	11.12	9.28	0.13	5.08	11.3	14.03	0.06	0.06	0.06	0.06	186.97
No POCDDEL Max	101.25	71.36	54.56	71.01	34.1	29.99	23.03	31.49	1907.78	16000	4221.76	2809.54	0.66	1.32	0.66	0.66	5.85	4.4	1.1	2.15	2.77	0.41	0.305	0.305	3.27	0.375	0.375	0.375	0.28	0.22	2.01	6.73	10.36	19.33	380.24	583.37	7.57	12.14	27.6	30	16.47	25.47	107.47	89.96	1.25	1.37	0.32	0.06	712.79
Ratio of Cytokine values comparing patients with and without Delirium and POCD:
	Plasma Amyloid beta-40				Plasma Amyloid beta-42				Plasma Calprotectin				Plasma IFNa2				Plasma IFNg				Plasma IL-2				Plasma IL-4				Plasma IL-5				Plasma IL-6				Plasma IL-8				Plasma IL-10				Plasma IL-12(p70)				Plasma MCP-1
	PreOp	3h	6h	18h	PreOp	3h	6h	18h	PreOp	3h	6h	18h	PreOp	3h	6h	18h	PreOp	3h	6h	18h	PreOp	3h	6h	18h	PreOp	3h	6h	18h	PreOp	3h	6h	18h	PreOp	3h	6h	18h	PreOp	3h	6h	18h	PreOp	3h	6h	18h	PreOp	3h	6h	18h	PreOp
Del/noDel	0.248744	0.390533	0.243742	0.461538	0.806174	1.03469	0.63229	0.534662	1.94093	1.44564	1.47965	1.79127	3.63339	2.91616	3.06121	3.94921	0.0156522	0.0298673	0.0277873	0.079803	0.732314	0.897436	0.817769	0.575359	0.0104977	0.0135952	0.0117724	0.0133268	0.282844	0.399273	0.380721	0.540354	0.0910194	0.13332	0.0886525	0.357711	0.0463023	0.0907258	0.104211	0.057377	14.1541	11.8621	1.43182	1.10603	1.0783	1.224	0.819327	1.01952	1.25941
POCD/NoPOCD	0.12828	0.273778	0.125297	0.275862	1.06286	1.00019	1.1961	1.33502	1.19813	1.60163	0.998866	1.0455	0.735235	0.796196	0.785353	0.670638	0.27119	0.377663	0.066441	1.14412	0.210886	0.491526	1.04245	0.724336	0.0249799	0.0330695	0.00912234	0.00596718	0.501021	0.245949	0.2146	0.273124	0.106159	0.0629038	0.0414422	0.198413	0.119155	0.145985	0.401111	1.49365	0.119384	0.165378	1.24676	1.31396	0.972414	1.02158	1.61718	1.35841	0.697068
[truncated: 87 more columns]
